# Supplementary material for: Probiotics for the prevention of mortality and sepsis in preterm very low birth weight neonates from low- and middle-income countries: a Bayesian network meta-analysis
Source: Front Nutr. 2023 Jun 14;10:1133293. doi: 10.3389/fnut.2023.1133293 (PMC10300419; doi:10.3389/fnut.2023.1133293)
Supplement: Supplementary Table 1 — Deviations in the protocol. [file Data_Sheet_1.zip]

Archive with 10 entries (10 files):
- Supplementary Table 1.docx
- Supplementary Table 10.docx
- Supplementary Table 2.docx
- Supplementary Table 3.docx
- Supplementary Table 4.docx
- Supplementary Table 5.docx
- Supplementary Table 6.docx
- Supplementary Table 7.docx
- Supplementary Table 8.docx
- Supplementary Table 9.docx
